# Supplementary material for: Prevalence of visual impairment and associated factors among children in Ethiopia: Systematic review and meta-analysis
Source: PLoS One. 2022 Jul 21;17(7):e0271433. doi: 10.1371/journal.pone.0271433 (PMC9302764; doi:10.1371/journal.pone.0271433)
Supplement: S2 File — (XLSX) [file pone.0271433.s002.xlsx]

## Sheet: Sheet1
Author	Yearofpublication	Study_design	Region	Study_area	Age_participan(in years)	Response_rate	Quality_score	Sample_size	Cases	Prevalence	SEPrevalence	Sex	logSex	SelogSex	LL	UL	Age10-13years	logAge10-13years	SEAge10-13years	LL	UL	Age14-18years	logAge14-18years	SEAge14-18years	LL	UL	Ilitrateparents	logIlitrateparents	SEIlitrateparents	LL	UL	ParentswithVI	logParentswithVI	SEParentswithVI	LL	UL	TVexpodis1-2m	logTVexpodis1-2m	SETVexpodis1-2m	LL	UL	>4hrsmobexpoperday	log>4hrsmobexpoperday	SE>4hrsmobexpoperday	LL	UL	LL	UL	Nomedicalvisit
Kedir et al	2014	DCS	SNNPR	Goro district of Gurage Zone	7-15 years	0.96	9	592	39	6.5	1.01322		#NUM!	0				#NUM!	0				#NUM!	0				#NUM!	0									#NUM!	0				#NUM!	0
bezabih et.al	2017	ACS	Addis Ababa	Addis Ababa	6-18 years	0.893	8	804	59	7.24	0.913948	0.44	-0.820981	0.6272	0.29	0.93	2.93	1.075	5.194	1.36	6.66	4.06	1.40118	9.5942	2.17	11.96											6.89	1.93007	23.0594	1.74	25.27	3.05	1.11514	7.6146	1.41	9.18			3.84
Dargie et al	2017	ACS	Addis Ababa	Arada Subcity	5-16 years	1	7	378	22	5.8	1.20225	0.65	-0.430783	0.4116	0.25	0.67		#NUM!	0				#NUM!	0														#NUM!	0				#NUM!	0
Dhanesha et al	2018	DCS	Tigray	Mekelle Town	11-15 years	0.951	9	1197	149	12.4	0.952612		#NUM!	0				#NUM!	0				#NUM!	0														#NUM!	0				#NUM!	0
Hailu et al	2019	ACS	Addis Ababa	Addis Ababa	7-17 years	0.947	8	816	37	4.4	0.717976	1.72	0.542324	2.646	0.8	3.5		#NUM!	0				#NUM!	0			0.61	-0.494296	1.764	0.2	2							#NUM!	0				#NUM!	0
Merrie et al	2019	ACS	Amhara	Bahr Dar City	6-18 years	0.951	8	632	55	8.7	1.12108	0.92	-0.0833816	1.274	0.6	1.9	0.21	-1.56065	0.8232	0.05	0.89	0.5	-0.693147	0.8232	0.2	1.04	6.61	1.88858	10.7604	0.68	11.66	1.8	0.587787	0.8232	0.13	0.97	2.32	0.841567	22.3832	2.42	25.26	1.6	0.470004	3.0674	1.32	4.45
Zelalem et al	2019	ACS	Amhara	Sekela woreda	8-18 years	1	8	875	70	8	0.917138	0.76	-0.274437	0.8134	0.45	1.28		#NUM!	0				#NUM!	0				#NUM!	0				#NUM!	0				#NUM!	0				#NUM!	0
Alemu et.al	2020	ACS	Amhara	Gondar Town	5-15 years	1	5	1289	70	5.43	0.631176
Woldeamanuel et al	2020	ACS	SNNPR	Gurage Zone	7-18 years	1	8	1064	56	5.2	0.680668	1.25	0.223144	1.5484	0.69	2.27		#NUM!	0				#NUM!	0			2.84	1.0438	12.5244	0.6	13.38	2.16	0.770108	3.2634	1.06	4.39		#NUM!	0				#NUM!	0			1.08	7.61	2.12
[truncated: 9 more columns]
